# Supplementary material for: A Calixarene Assembly Strategy of Combined Anti-Neuroinflammation and Drug Delivery Functions for Traumatic Brain Injury Therapy
Source: Molecules. 2022 May 6;27(9):2967. doi: 10.3390/molecules27092967 (PMC9101726; doi:10.3390/molecules27092967)
Supplement: Supplementary file 1 [file molecules-27-02967-s001.zip]

Archive with 1 entries (1 files):
- molecules-1654368-supplementary.pdf
